# Supplementary material for: Development of Modified Drug Delivery Systems with Metformin Loaded in Mesoporous Silica Matrices: Experimental and Theoretical Designs
Source: Pharmaceutics. 2025 Jul 4;17(7):882. doi: 10.3390/pharmaceutics17070882 (PMC12298488; doi:10.3390/pharmaceutics17070882)
Supplement: Supplementary file 1 [file pharmaceutics-17-00882-s001.zip]

Archive with 1 entries (1 files):
- pharmaceutics-3674553-supplementary.pdf
